# Supplementary material for: Endogenous Cytokinin Overproduction Modulates ROS Homeostasis and Decreases Salt Stress Resistance in Arabidopsis Thaliana
Source: Front Plant Sci. 2015 Nov 19;6:1004. doi: 10.3389/fpls.2015.01004 (PMC4652137; doi:10.3389/fpls.2015.01004)
Supplement: TABLE S1 — Primers used for qRT-PCR analysis in this study. [file Table_1.XLS]

## Sheet: Sheet1
Primers used for qRT-PCR analysis in this study.
Gene locus	Description	sequence	length	TM	Product
AT2G34430	GPX1_F	TGGCTGATCCAGTCAACAACA	21	59.86	109
AT2G34430	GPX1_R	CCAAGATGCAACAAACCGGA	20	59.04	109
AT3G10920	CAT3_F	AATTCAACGGCGGAGGTCAT	20	60	113
AT3G10920	CAT3_R	AGCGTCAATGGCACTACCAA	20	60	113
AT1G16530	LHCB3-F	AGATGTTGCAGGAGCTGTCG	20	60.39	104
AT1G16530	LHCB3-R	ACGACGAAATTGTCCCTACACA	22	59.96	104
At1G20620	TAPX_F	TGCACAGAGATGAGGAGATCA	20	60	120
At1G20620	TAPX_R	GCAGGAATCGGACCTTTGTTC	20	60	120
AT1G31320	LBD3-F	AAGATTGCGTTTTCTCGCCG	20	59.83	117				ò
AT1G31320	LBD3-R	GGTGGATTGGTAATTCCTGAAGC	23	59.62	117
At1G64060	RbohF_F	GGCACTAGGGTCAGAACACA	20	59.69	119
At1G64060	RbohF_R	CCTAAAACCGGTACTCCGCA	20	59.89	119
AT1G77490	APX4_F	GCTGGTGGTCCTGATATCCC	20	60	94
AT1G77490	APX4_R	GTCCAGCATCAGGGAGTCTT	20	60	94
AT2G25080	PER30-F	GTTTGGTTTCCAAGAGCCCG	20	59.69	106
AT2G25080	PER30-R	TGGTCCATTCACGTCAACCTTA	22	59.63	106
At2G37130	PER21-F	AGACAACAAGTGGAGACGCT	20	60	101
At2G37130	PER21-R	GACGCATCACACGACTTGAC	20	60	101
AT2G46530.3	SOD1_F	ACTTTGTCGTGTTCTTAGTGTTACG	23	59.77	106
AT2G46530.3	SOD1_R	ACTTGTTGGTTCACTTTGATCTTCT	24	59.31	106
AT3G21770	ARF11_F	AACATTCCACCTCCAACGAGT	21	59.98	105
AT3G21770	ARF11_F	AATCGTGTGAGCCCCAGAGA	20	60.9	105
AT3G45810	RbohJ_F	GACCGTCACGGGAAGAGAAC	20	60	115
AT3G45810	RbohJ_R	TCCCATTCCAATGCAAACGC	20	60	115
At4G09010	PER21-F	GGAGTGTCCTTCCTCTCCAC	20	60	100
At4G09010	PER21-R	ACATCGTATAACAGCAGAGCGA	20	60	100
At4G21960	PRXR1-F	CCGAAGACATCGTCCGTGAA	20	60	112
At4G21960	PRXR1-R	GCATCACATGACTCAACGGC	20	60	112
At5G47910	RbohD_F	GATCAAGGTGGCTGTTTACCC	20	59.96	103
At5G47910	RbohD_R	TCGGCAGTTCACCAACATGA	20	60.67	103
AT5G54280	LHb1B1_F	GAGCCAAACTTGAAACTTTTCTGC	24	59.37	100
AT5G54280	LHb1B1_R	GCACCTGCACACAGCTCATA	20	60.67	100
