# Supplementary material for: Endogenous Cytokinin Overproduction Modulates ROS Homeostasis and Decreases Salt Stress Resistance in Arabidopsis Thaliana
Source: Front Plant Sci. 2015 Nov 19;6:1004. doi: 10.3389/fpls.2015.01004 (PMC4652137; doi:10.3389/fpls.2015.01004)
Supplement: TABLE S2 — The differentially expressed genes in AtIPT8-OE plant and ROS-regulated and/or salt-regulated genes from public microarry data (http://bar.utoronto.ca/welcome.htm). [file Table_2.XLS]

## Sheet: Sheet1
Table S2. The differentially expressed genes in AtIPT8-OE plants and ROS-regulated and/or salt-regulated genes from public microarry data (http://bar.utoronto.ca/welcome.htm).
Gene name	Description	Estradiol (F.C.*)	S.D.	Salt	Oxidative
At3g19160	ATIPT8 (Arabidopsis thaliana isopentenyltransferase 8); adenylate dimethylallyltransferase	62.7237	9.25391	-1.25	-1.96
At4g16215	unknown protein	33.3869	16.4952
At4g11190	disease resistance-responsive family protein / dirigent family protein	17.9754	14.587	-5.88	-2.94
At2g16005	MD-2-related lipid recognition domain-containing protein / ML domain-containing protein	9.7909	4.95484	-1.04	-1.45
At3g02885	GASA5 (GAST1 PROTEIN HOMOLOG 5)	8.4734	4.53552	-1.43	-1.92
At1g16530	LOB domain protein 3 / lateral organ boundaries domain protein 3 (LBD3)	8.0287	1.57317	-2	-3.12
At4g12500	protease inhibitor/seed storage/lipid transfer protein (LTP) family protein	7.81955	4.96679	-2.17	-3.22
At1g74890	ARR15 (ARABIDOPSIS RESPONSE REGULATOR 15); transcription regulator/ two-component response regulator	7.13	0.9694	-3.57	-2
At4g34590	GBF6 (G-box binding factor 6); DNA binding / transcription factor	6.9767	4.30515	6.07	1.96
At4g12490	protease inhibitor/seed storage/lipid transfer protein (LTP) family protein	6.8957	2.0318	3.33	-1.28
At2g40330	Bet v I allergen family protein	6.6716	0.564554	-3.84	2.16
At5g47980	transferase family protein	5.62635	2.04587	-1.2	-1.35
At3g04510	similar to LSH1 (LIGHT-DEPENDENT SHORT HYPOCOTYLS 1) [Arabidopsis thaliana] (TAIR:AT5G28490.1); similar to Ribulose bisphosphate carboxylase, large chain [Medicago truncatula] (GB:ABE90860.1); contains InterPro domain Protein of unknown function DUF640; (InterPro:IPR006936)	5.6134	2.44447	1.13	1.34
At5g48000	CYP708A2 (cytochrome P450, family 708, subfamily A, polypeptide 2)	5.2945	0.691409	-2.85	-6.67
At3g01600	ANAC044 (Arabidopsis NAC domain containing protein 44); transcription factor	4.9825	0.916835
At2g30540	glutaredoxin family protein	4.8935	0.95318	2.18	1.01
At2g16060	AHB1 (ARABIDOPSIS HEMOGLOBIN 1)	4.73705	3.82481	-4.35	6.76
At1g58170	disease resistance-responsive protein-related / dirigent protein-related	4.5972	0.803556	1.15	-1.41
At2g27840	HDT4 (histone deacetylase 13)	4.59285	1.6721	-1.16	2.38
At4g34770	auxin-responsive family protein	4.45745	0.59503	-7.69	-2.08
At3g04770	RPSAB (40S ribosomal protein SA B); structural constituent of ribosome	4.1929	0.14029	-1.26	1.2
At1g78190	Identical to TRM112-like protein At1g78190 [Arabidopsis Thaliana] (GB:Q9C9R3;GB:Q7Y226); similar to unknown protein [Arabidopsis thaliana] (TAIR:AT1G22270.1); similar to Protein of unknown function DUF343 [Medicago truncatula] (GB:ABE93747.1); contains InterPro domain Protein of unknown function DUF343; (InterPro:IPR005651)	4.08995	0.879287
At2g47990	PRLI-interacting factor-related	3.7822	0.122471	1.09	2.65
At3g18600	DEAD/DEAH box helicase, putative	3.78115	0.254912	-1.78	1.23
At3g17800	ATACP5 (acid phosphatase 5); acid phosphatase/ protein serine/threonine phosphatase	3.7603	1.49016	1.58	1.14
At4g07950	DNA-directed RNA polymerase III family protein	3.69195	0.29748	-1.09	-1.03
At1g10470	ARR4 (ARABIDOPSIS RESPONSE REGULATOR 4); transcription regulator/ two-component response regulator	3.6591	0.186818	-5.56	-1.51
At5g48010	pentacyclic triterpene synthase, putative	3.5789	1.51307	-1.61	-2.22
At2g42610	similar to unknown protein [Arabidopsis thaliana] (TAIR:AT1G07090.1); similar to Protein of unknown function DUF640 [Medicago truncatula] (GB:ABE92798.1); contains InterPro domain Protein of unknown function DUF640; (InterPro:IPR006936)	3.56365	0.545674	1.01	1.3
At3g03820	auxin-responsive protein, putative	3.5611	1.61234
At2g03090	ATEXPA15 (ARABIDOPSIS THALIANA EXPANSIN A15)	3.43795	1.46421	-1.42	-1.26
At2g19640	SET domain-containing protein	3.3493	0.522693	-1.67	-1.37
At3g29250	oxidoreductase	3.3351	0.308581	1.26	1.67
At3g25940	transcription factor S-II (TFIIS) domain-containing protein	3.32855	0.148987	-1.64	1.7
At5g51780	basix helix-loop-helix (bHLH) family protein	3.27115	0.861751
At5g62920	ARR6 (ARABIDOPSIS RESPONSE REGULATOR 6); transcription regulator/ two-component response regulator	3.1811	0.820102	-33.3	-3
At3g02040	SRG3 (SENESCENCE-RELATED GENE 3); glycerophosphodiester phosphodiesterase	3.16075	2.31005	1.13	4.3
At1g31320	LOB domain protein 4 / lateral organ boundaries domain protein 4 (LBD4)	3.139	0.0473762	-1.36	-1.2
At3g48100	ARR5 (ARABIDOPSIS RESPONSE REGULATOR 5); transcription regulator/ two-component response regulator	3.0824	0.550412	-1.78	1.34
At2g34260	transducin family protein / WD-40 repeat family protein	3.08185	0.56618	-3.125	-1.85
At1g80280	hydrolase, alpha/beta fold family protein	3.06325	0.335098	-2.94	-1.78
At5g02050	mitochondrial glycoprotein family protein / MAM33 family protein	2.9855	0.414506	-1.45	1.16
At4g18100	60S ribosomal protein L32 (RPL32A)	2.954	0.0972979	-1.17	1
At5g39850	40S ribosomal protein S9 (RPS9C)	2.93345	0.918602	1.18	1.36
At3g51660	macrophage migration inhibitory factor family protein / MIF family protein	2.81115	0.830497	3.04	5.7
At2g47570	60S ribosomal protein L18 (RPL18A)	2.79345	0.555857	3.47	3.54
At1g61640	ABC1 family protein	2.7691	0.491863	-1.07	1.84
At5g23360	GRAM domain-containing protein / ABA-responsive protein-related	2.7581	0.734825	-1.41	-1.45
At4g03320	TIC20-IV (TRANSLOCON AT THE INNER ENVELOPE MEMBRANE OF CHLOROPLASTS 20-IV); protein translocase	2.7373	0.541785	5.37	7.03
At1g60850	ATRPAC42 (Arabidopsis thaliana RNA polymerase I subunit 42); DNA binding / DNA-directed RNA polymerase	2.7013	0.877378	1	1.46
At2g39130	amino acid transporter family protein	2.69965	0.40694	1.62	1.06
At4g04610	APR1 (PAPS REDUCTASE HOMOLOG 19)	2.69895	0.170059	1.94	1.3
At1g70560	alliinase C-terminal domain-containing protein	2.69225	0.296631	-3.03	-1.78
At3g55130	ATWBC19 (WHITE-BROWN COMPLEX HOMOLOG 19); ATPase, coupled to transmembrane movement of substances	2.689	0.348886	-2.17	-1.07
At3g16530	legume lectin family protein	2.68615	0.626992	-7.69	7.92
At2g20940	similar to unknown protein [Arabidopsis thaliana] (TAIR:AT2G27290.1); similar to Os09g0541600 [Oryza sativa (japonica cultivar-group)] (GB:NP_001063815.1); similar to hypothetical protein [Oryza sativa (japonica cultivar-group)] (GB:BAC79191.1); contains InterPro domain Protein of unknown function DUF1279; (InterPro:IPR009688)	2.67055	0.756109	-1.3	1.13
At1g18850	similar to Os01g0112100 [Oryza sativa (japonica cultivar-group)] (GB:NP_001041811.1)	2.65585	0.26071	-1.33	1.52
At3g55690	similar to unknown protein [Arabidopsis thaliana] (TAIR:AT2G39870.1); similar to Os05g0453300 [Oryza sativa (japonica cultivar-group)] (GB:NP_001055714.1)	2.6393	0.756604	-1.12	-1.12
At5g44170	similar to unknown protein [Arabidopsis thaliana] (TAIR:AT1G08125.1); similar to Os05g0564100 [Oryza sativa (japonica cultivar-group)] (GB:NP_001056330.1); similar to DNA ligase-like [Oryza sativa (japonica cultivar-group)] (GB:BAD22961.1); contains domain no description (G3D.3.40.50.150); contains domain Diol dehydratase, gamma subunit (SSF47148); contains domain UNCHARACTERIZED (PTHR14614)	2.6254	1.01852	1.81	1.13
At5g41080	glycerophosphoryl diester phosphodiesterase family protein	2.6131	1.05104	-2.94	-1.07
At1g71880	SUC1 (SUCROSE-PROTON SYMPORTER 1); carbohydrate transporter/ sucrose:hydrogen symporter/ sugar porter	2.60775	0.0945402	-1.2	3.18
At3g25120	mitochondrial import inner membrane translocase subunit Tim17/Tim22/Tim23 family protein	2.60095	0.0977929	1.16	1.21
At2g29980	FAD3 (FATTY ACID DESATURASE 3); omega-3 fatty acid desaturase	2.582	0.129259	-1.06	-1.1
At5g61440	thioredoxin family protein	2.57985	0.392232	-2.32	1.2
At3g06530	BAP28-related	2.5607	0.480126	-1.64	1.06
At5g46710	zinc-binding family protein	2.54725	0.20895	1.24	6.81
At5g55510	protein translocase	2.52575	0.0941159
At1g18320	mitochondrial import inner membrane translocase subunit Tim17/Tim22/Tim23 family protein	2.51775	0.320956	-1.45	1.5
At5g15520	40S ribosomal protein S19 (RPS19B)	2.51445	0.18505	-1.96	1.01
At2g29540	ATRPC14 (Arabidopsis thaliana RNA polymerase I(A) and III(C) 14 kDa subunit); DNA binding / DNA-directed RNA polymerase	2.5076	0.351149	-1.25	1.12
At1g49780	U-box domain-containing protein	2.49345	0.961312	-1.22	1.55
At1g15440	transducin family protein / WD-40 repeat family protein	2.48405	0.00162635	-1.3	1.34
At5g55140	ribosomal protein L30 family protein	2.47855	0.0928431	1.14	2.22
At1g64105	DNA binding / binding	2.4759	0.256821	1.15	-1.01
At5g41670	6-phosphogluconate dehydrogenase family protein	2.4585	0.863802	1.26	1.65
At3g46210	3' exoribonuclease family domain 1-containing protein	2.4308	0.515905	-1.08	1.08
At5g55210	similar to unknown protein [Arabidopsis thaliana] (TAIR:AT4G22320.1); similar to conserved hypothetical protein [Medicago truncatula] (GB:ABD28485.1)	2.43035	0.344856	-1.59	-1.25
At3g22300	RPS10 (RIBOSOMAL PROTEIN S10); structural constituent of ribosome	2.4266	1.01074	1.33	1.23
At1g79470	inosine-5'-monophosphate dehydrogenase	2.4243	0.0947523	-2.17	2.23
At3g25545	similar to Os01g0219000 [Oryza sativa (japonica cultivar-group)] (GB:NP_001042416.1)	2.416	0.306319	1.42	1.06
At2g36930	zinc finger (C2H2 type) family protein	2.41105	0.200889	1.07	1.27
At2g18196	copper chaperone (CCH)-related	2.4071	0.355109	-1.49	-1.51
At3g46940	deoxyuridine 5'-triphosphate nucleotidohydrolase family	2.40025	0.158463	-3.84	-2.08
At2g22870	EMB2001 (EMBRYO DEFECTIVE 2001); GTP binding	2.3999	0.0547301	-1.96	-1.49
At1g33850	40S ribosomal protein S15, putative	2.37925	0.102601
At2g25355	exonuclease-related	2.37615	0.604081	1.2	-1.07
At4g25810	XTR6 (XYLOGLUCAN ENDOTRANSGLYCOSYLASE 6); hydrolase, acting on glycosyl bonds	2.3607	2.63044	6.34	3.08
At5g15550	transducin family protein / WD-40 repeat family protein	2.359	0.354119	-1.23	1.51
At1g35320	similar to unknown protein [Arabidopsis thaliana] (TAIR:AT4G09260.1)	2.34875	0.562079	-1.26	1.07
At5g66052	unknown protein	2.3478	#DIV/0!
At2g43560	trypsin inhibitor, putative	2.3426	0.322016	-2.5	-1.05
At3g05400	sugar transporter, putative	2.3394	0.0514774	2.22	1.44
At5g15750	RNA-binding S4 domain-containing protein	2.3365	0.455377	-1.47	1.57
At3g21770	peroxidase 30 (PER30) (P30) (PRXR9)	2.3311	0.262195	-2.5	1.18
At3g02190	60S ribosomal protein L39 (RPL39B)	2.3309	0.0148492	-1.06	1.44
At1g61570	TIM13 (TIM13); protein translocase	2.33085	0.304409	-1.11	1.24
At4g02930	elongation factor Tu, putative / EF-Tu, putative	2.33035	0.14729	-1.29	1.14
At5g13330	RAP2.6L (related to AP2 6L); DNA binding / transcription factor	2.32245	1.01887	9.9	7.48
At5g20160	ribosomal protein L7Ae/L30e/S12e/Gadd45 family protein	2.31955	0.0645588	-1.23	1.66
At1g25260	acidic ribosomal protein P0-related	2.30775	0.329582	-1.85	1.04
At5g60990	DEAD/DEAH box helicase, putative (RH10)	2.30545	0.118299	-1.09	1.65
At1g73177	similar to conserved hypothetical protein [Medicago truncatula] (GB:ABD32847.1)	2.29275	0.0983586	1.05	1.63
At4g36680	pentatricopeptide (PPR) repeat-containing protein	2.2892	0.443639	-1.04	1.49
At3g49100	signal recognition particle 9 kDa protein, putative / SRP9, putative	2.28675	0.352068	1.23	1.22
At3g11250	60S acidic ribosomal protein P0 (RPP0C)	2.2748	0.110167	-1.64	-1.28
At3g59900	(ARGOS); unknown protein	2.2681	1.02219	-1.2	1.6
At2g41950	similar to Os03g0226700 [Oryza sativa (japonica cultivar-group)] (GB:NP_001049441.1); similar to Methyltransferase type 11 [Syntrophobacter fumaroxidans MPOB] (GB:YP_847674.1); contains domain Hypothetical protein MTH1020 (SSF75569)	2.26775	0.474398	-2.13	-1.82
At3g59650	mitochondrial ribosomal protein L51/S25/CI-B8 family protein	2.26715	0.228183	-1.75	-1.16
At4g16265	DNA-directed RNA polymerase II, putative	2.2639	0.031537	-1.54	-1.75
At3g44750	HD2A (HISTONE DEACETYLASE 2A); nucleic acid binding / zinc ion binding	2.25645	0.637598	-2.27	1.71
At3g12270	methyltransferase	2.2552	0.657892	-1.54	-1.75
At2g40590	40S ribosomal protein S26 (RPS26B)	2.2496	0.341533	-1.26	1.09
At3g57450	similar to Hypothetical protein [Oryza sativa] (GB:AAM08779.1); similar to Os07g0185900 [Oryza sativa (japonica cultivar-group)] (GB:NP_001059068.1)	2.24375	0.862458	1.52	3.32
At4g18040	EIF4E (EUKARYOTIC TRANSLATION INITATION FACTOR 4E); RNA binding / translation initiation factor	2.2395	0.35723	-1.05	-1.09
At5g43640	40S ribosomal protein S15 (RPS15E)	2.22765	0.00516188	-1.33	1.55
At3g16810	APUM24 (ARABIDOPSIS PUMILIO 24); RNA binding	2.22525	0.627416	1.31	1.41
At5g12110	elongation factor 1B alpha-subunit 1 (eEF1Balpha1)	2.22405	0.0226981	2.34	1.48
At3g13160	pentatricopeptide (PPR) repeat-containing protein	2.2128	0.375049	-1.3	-1.08
At3g57490	40S ribosomal protein S2 (RPS2D)	2.2095	0.0216375	1.04	1.76
At5g59010	ATP binding / binding / protein kinase	2.2069	0.0883883	1.03	-1.14
At3g01820	adenylate kinase family protein	2.1986	0.061094	1.33	1.49
At1g53060	legume lectin family protein	2.1975	0.0400222	1.02	-1.31
At3g51870	mitochondrial substrate carrier family protein	2.1966	0.45071	-1.82	-1.03
At2g36160	40S ribosomal protein S14 (RPS14A)	2.19065	0.353907	-1.56	1.05
At5g19820	EMB2734 (EMBRYO DEFECTIVE 2734); lyase	2.1884	0.316784	-1.06	1.83
At4g10480	TT12 (TRANSPARENT TESTA 12); antiporter/ transporter	2.18425	0.0116673	-1.388	-1.14
At1g80720	mitochondrial glycoprotein family protein / MAM33 family protein	2.18385	0.356877	-1.58	-1.26
At5g40770	ATPHB3 (PROHIBITIN 3)	2.18255	0.221537	1.02	1.26
At1g15930	40S ribosomal protein S12 (RPS12A)	2.18205	0.916623	-1.19	1.08
At1g15250	60S ribosomal protein L37 (RPL37A)	2.17965	0.193535	-1.49	1.62
At5g57280	similar to SAM (and some other nucleotide) binding motif [Medicago truncatula] (GB:ABE83993.1); contains InterPro domain SAM (and some other nucleotide) binding motif; (InterPro:IPR000051); contains InterPro domain Methyltransferase type 11; (InterPro:IPR013216)	2.17445	0.398738	1.39	2.83
At4g22570	APT3 (ADENINE PHOSPHORIBOSYL TRANSFERASE 3); adenine phosphoribosyltransferase	2.1695	0.795495	-2.27	-1.33
At1g66570	ATSUC7 (SUCROSE-PROTON SYMPORTER 7); carbohydrate transporter/ sugar porter	2.16685	0.936422	-4.34	6.33
At4g28200	similar to Ribosomal protein L29 [Medicago truncatula] (GB:ABE89112.1); similar to Os02g0103900 [Oryza sativa (japonica cultivar-group)] (GB:NP_001045609.1); contains InterPro domain Protein prenyltransferase; (InterPro:IPR008940)	2.1651	0.766221	-1.09	1
At2g39700	ATEXPA4 (ARABIDOPSIS THALIANA EXPANSIN A4)	2.1619	0.070145	-1.04	-1.07
At4g13850	ATGRP2 (GLYCINE-RICH RNA-BINDING PROTEIN 2)	2.1593	0.101823	1.28	1.23
At5g59850	40S ribosomal protein S15A (RPS15aF)	2.15435	0.200748	-1.3	1.16
At5g47700	60S acidic ribosomal protein P1 (RPP1C)	2.1531	0.19502	-1.35	1.16
At3g56200	amino acid transporter family protein	2.1481	0.439538	5.3	2.32
At5g52820	WD-40 repeat family protein / notchless protein, putative	2.1481	0.512935	1.1	1.2
At4g26210	mitochondrial ATP synthase g subunit family protein	2.14645	0.204849	1.44	1.13
At5g28460	pentatricopeptide (PPR) repeat-containing protein	2.14285	0.886924
At3g55620	EMB1624 (EMBRYO DEFECTIVE 1624); translation initiation factor	2.1404	0.0724077	-1.28	1.78
At2g14880	SWIB complex BAF60b domain-containing protein	2.1363	0.21892	-1.69	-1.15
At4g22380	ribosomal protein L7Ae/L30e/S12e/Gadd45 family protein	2.13035	0.420092	-1.19	1.28
At5g22440	60S ribosomal protein L10A (RPL10aC)	2.1269	0.284116	-2.88	-1.51
At1g34030	40S ribosomal protein S18 (RPS18B)	2.12555	0.595596	-1.69	1.03
At1g12560	ATEXPA7 (ARABIDOPSIS THALIANA EXPANSIN A7)	2.12545	0.330148	-1.12	-1.06
At1g03650	GCN5-related N-acetyltransferase (GNAT) family protein	2.12465	0.311198
At1g77670	aminotransferase class I and II family protein	2.11775	0.386292	1	1.06
At5g45670	GDSL-motif lipase/hydrolase family protein	2.1131	0.390464	-4	-1.64
At5g46160	ribosomal protein L14 family protein / huellenlos paralog (HLP)	2.1121	0.0828729	-1.33	1.13
At4g28450	transducin family protein / WD-40 repeat family protein	2.1118	0.55225	1.07	1.56
At4g38150	pentatricopeptide (PPR) repeat-containing protein	2.10835	0.356594	1.13	1.35
At1g53760	similar to hypothetical protein MtrDRAFT_AC135796g15v1 [Medicago truncatula] (GB:ABE82080.1)	2.10735	0.274428	1.09	1.37
At3g52390	tatD-related deoxyribonuclease family protein	2.10505	0.0874691	1.07	1.02
At1g23410	ubiquitin extension protein, putative / 40S ribosomal protein S27A (RPS27aA)	2.10365	0.288853	-1.92	1.22
At3g47370	structural constituent of ribosome	2.10345	0.507349	-1.47	1.22
At5g19440	cinnamyl-alcohol dehydrogenase, putative (CAD)	2.0993	0.794081	3.52	3
At2g17250	similar to Os04g0585300 [Oryza sativa (japonica cultivar-group)] (GB:NP_001053677.1); similar to OSJNBa0013K16.9 [Oryza sativa (japonica cultivar-group)] (GB:CAE03760.2); similar to H0307D04.2 [Oryza sativa (indica cultivar-group)] (GB:CAH66857.1); contains InterPro domain CBF; (InterPro:IPR005612)	2.0975	0.791535	1.03	1.17
At4g13170	60S ribosomal protein L13A (RPL13aC)	2.0958	0.00650538	-1.85	-1.23
At5g09500	40S ribosomal protein S15 (RPS15C)	2.0863	0.138452	1.48	-1.08
At3g17390	MTO3 (S-adenosylmethionine synthase 3); methionine adenosyltransferase	2.08525	0.243174	1.64	1.36
At5g48760	60S ribosomal protein L13A (RPL13aD)	2.0845	0.441376	-1.08	1.28
At5g20885	zinc finger (C3HC4-type RING finger) family protein	2.08435	0.301864	1.05	-1.11
At4g34200	EDA9 (embryo sac development arrest 9); NAD binding / amino acid binding / cofactor binding / oxidoreductase, acting on the CH-OH group of donors, NAD or NADP as acceptor / phosphoglycerate dehydrogenase	2.084	0.402909	1.26	2.2
At5g35530	40S ribosomal protein S3 (RPS3C)	2.08395	0.0488611	-1.49	-1.13
At1g77550	protein binding / tubulin-tyrosine ligase	2.08055	0.0690843	-1.08	1.27
At3g28900	60S ribosomal protein L34 (RPL34C)	2.07825	0.718208	-2.04	1.21
At2g23170	GH3.3; indole-3-acetic acid amido synthetase	2.0778	0.201384	-1.08	1.28
At1g07370	PCNA1 (PROLIFERATING CELLULAR NUCLEAR ANTIGEN); DNA binding / DNA polymerase processivity factor	2.07115	0.381908	-2.04	-1.47
At3g07510	similar to unknown protein [Arabidopsis thaliana] (TAIR:AT2G01580.1); similar to Os07g0240400 [Oryza sativa (japonica cultivar-group)] (GB:NP_001059264.1); similar to Os10g0178200 [Oryza sativa (japonica cultivar-group)] (GB:NP_001064246.1); similar to H0201G08.7 [Oryza sativa (indica cultivar-group)] (GB:CAH67780.1)	2.0665	0.449296	1.26	-1.02
At1g60770	pentatricopeptide (PPR) repeat-containing protein	2.06345	0.0569221	-1.06	1.52
At5g60670	60S ribosomal protein L12 (RPL12C)	2.063	0.328946	-1.75	-1.31
At2g01830	WOL (CYTOKININ RESPONSE 1, CRE1)	2.06	0.8184	-1.2	-1.61
At4g27130	eukaryotic translation initiation factor SUI1, putative	2.05825	0.282772	1.84	1.03
At1g23100	10 kDa chaperonin, putative	2.05765	0.583858	-2.5	1.27
At2g20450	60S ribosomal protein L14 (RPL14A)	2.0484	0.00141421	1.14	1.34
At2g43810	small nuclear ribonucleoprotein F, putative / U6 snRNA-associated Sm-like protein, putative / Sm protein F, putative	2.04475	0.224082	-1.05	1.32
At1g24280	G6PD3 (GLUCOSE-6-PHOSPHATE DEHYDROGENASE 3); glucose-6-phosphate 1-dehydrogenase	2.0437	0.0560029	1.54	1.45
At1g03110	transducin family protein / WD-40 repeat family protein	2.04195	0.257033
At4g12470	protease inhibitor/seed storage/lipid transfer protein (LTP) family protein	2.036	0.00296985	-1.04	5.27
At1g27470	transducin-related / WD-40 repeat protein-related	2.0326	0.505723
At3g22230	60S ribosomal protein L27 (RPL27B)	2.0289	0.431759	-1.85	1.24
At1g31760	SWIB complex BAF60b domain-containing protein	2.0274	0.174797	-1.85	1.24
At2g24500	FZF; transcription factor	2.0259	0.336583	-1.75	-1.49
At5g62440	similar to defective chloroplasts and leaves protein-related / DCL protein-related [Arabidopsis thaliana] (TAIR:AT1G45230.1); similar to expressed protein [Oryza sativa (japonica cultivar-group)] (GB:ABF94367.1); similar to Os03g0187000 [Oryza sativa (japonica cultivar-group)] (GB:NP_001049206.1)	2.0238	0.271812	1.13	1.72
At3g12580	HSP70 (heat shock protein 70); ATP binding	2.0228	0.171968	12.19	5.92
At2g43520	ATTI2 (ARABIDOPSIS THALIANA TRYPSIN INHIBITOR PROTEIN 2); trypsin inhibitor	2.0213	0.0931967	-5.88	-1.72
At1g54120	similar to unknown protein [Arabidopsis thaliana] (TAIR:AT3G14060.1)	2.0193	0.684762	2.52	-1.12
At1g02370	pentatricopeptide (PPR) repeat-containing protein	2.01785	0.122824	-1.85	1.69
At3g48570	protein transport protein SEC61 gamma subunit, putative	2.01615	0.266791	1.51	-1.02
At3g29030	ATEXPA5 (ARABIDOPSIS THALIANA EXPANSIN A5)	2.01415	0.583292	-1.41	-1.37
At3g16390	jacalin lectin family protein	2.0118	0.381131	1.9	1.41
At4g15770	60S ribosome subunit biogenesis protein, putative	2.0068	0.353978	1.13	1.11
At4g08500	MEKK1 (MYTOGEN ACTIVATED PROTEIN KINASE KINASE); kinase	2.00535	0.653155	1.13	1.11
At3g57040	Type-A Response Regulator ARR9	1.77	0.5264	-4	-1.41
At4g13250	short-chain dehydrogenase/reductase (SDR) family protein	-2.001	0.0528209	-2.85	-1.23
At4g35250	vestitone reductase-related	-2.0014	0.0369817	-2	-1.2
At3g17040	HCF107 (HIGH CHLOROPHYLL FLUORESCENT 107); binding	-2.0028	0.211425	-2.44	-1.41
At2g20180	PIL5 (PHYTOCHROME INTERACTING FACTOR 3-LIKE 5); transcription factor	-2.00421	0.0970858	-1.82	1.29
At3g26720	glycosyl hydrolase family 38 protein	-2.00521	0.104935	1.12	1.07
At3g22200	POP2 (POLLEN-PISTIL INCOMPATIBILITY 2); 4-aminobutyrate transaminase	-2.00783	0.0033234	4.97	1.39
At5g21930	PAA2 (P-type ATPase of Arabidopsis 2); ATPase, coupled to transmembrane movement of ions, phosphorylative mechanism	-2.00965	0.0550129	-1.47	-1.16
At5g52310	COR78 (COLD-REGULATED 78) /RD29A (RESPONSIVE TO DESSICATION 29A)	-2.01	0.2408	46.63	1.23
At4g05180	PSBQ/PSBQ-2 (photosystem II subunit Q-2); calcium ion binding	-2.01106	0.220122	-1.69	-1.15
At4g34240	ALDH3I1 (Aldehyde dehydrogenase 3I1); 3-chloroallyl aldehyde dehydrogenase/ aldehyde dehydrogenase (NAD)	-2.01167	0.158109	1.35	0.82
At2g46530	ARF11 (AUXIN RESPONSE FACTOR 11); transcription factor	-2.01309	0.165675	-2.32	-1.12
At2g37170	PIP2B (plasma membrane intrinsic protein 2;2); water channel	-2.0145	0.11243	-1.11	1.22
At4g15560	CLA1 (CLOROPLASTOS ALTERADOS 1)	-2.02061	0.0165463	-1.85	1
At1g12240	ATBETAFRUCT4/VAC-INV (VACUOLAR INVERTASE); beta-fructofuranosidase/ hydrolase, hydrolyzing O-glycosyl compounds	-2.02286	0.0632861	-1.51	-1.23
At1g53510	ATMPK18 (Arabidopsis thaliana MAP kinase 8); MAP kinase	-2.02552	0.10748	1.11	-1.06
At1g52870	peroxisomal membrane protein-related	-2.03046	0.0193747	-1.3	-1.04
At3g10490	ANAC051/ANAC052 (Arabidopsis NAC domain containing protein 51, Arabidopsis NAC domain containing protein 52); transcription factor	-2.03087	0.177908	1.12	1.18
At1g68130	ATIDD14 (ARABIDOPSIS THALIANA INDETERMINATE(ID)-DOMAIN 14)	-2.03149	0.0430628	-1.92	-1.07
At2g02710	PAC motif-containing protein	-2.03542	0.117945	-1.22	1.18
At1g56340	CRT1 (CALRETICULIN 1); calcium ion binding	-2.03666	0.092631	-1.26	-1.05
At5g56290	PEX5 (PEROXIN 5); peroxisome targeting signal-1 binding	-2.03811	0.235396	-1.15	-1.36
At4g26080	ABI1 (ABA INSENSITIVE 1); calcium ion binding / protein phosphatase type 2C	-2.04123	0.146937	5.37	1.66
At3g62750	hydrolase, hydrolyzing O-glycosyl compounds	-2.04374	0.241548
At3g58040	seven in absentia (SINA) family protein	-2.04394	0.0447599	1.05	-1.04
At2g30790	PSBP-2 (photosystem II subunit P-2); calcium ion binding	-2.04478	0.076014	1.19	-1.25
At2g25650	DNA-binding storekeeper protein-related	-2.04541	0.174373	1.38	1.03
At3g07360	armadillo/beta-catenin repeat family protein / U-box domain-containing protein	-2.04687	0.0161927	1.1	1.01
At3g23050	IAA7 (AUXIN RESISTANT 2); transcription factor	-2.04687	0.0383959	-1.66	-1.2
At1g65230	similar to hypothetical protein MtrDRAFT_AC148171g2v1 [Medicago truncatula] (GB:ABE89789.1)	-2.04771	0.0996313	-2.7	-1.28
At3g52840	beta-galactosidase, putative / lactase, putative	-2.04813	0.121269	-1.06	-1.11
At4g33470	HDA14 (histone deacetylase 14); histone deacetylase	-2.04813	0.0621547	-1.54	-1.06
At2g47700	zinc finger (C3HC4-type RING finger) family protein	-2.05002	0.0142836	-1.54	-1.06
At1g53580	ETHE1/GLX2-3 (GLYOXALASE 2-3); hydroxyacylglutathione hydrolase	-2.05719	0.0352139	2.92	-1.16
At3g22420	WNK2 (WITH NO K 2); kinase	-2.06676	0.215597	-1.96	-1.33
At5g20840	phosphoinositide phosphatase family protein	-2.06954	0.153866	-1.03	-1.06
At3g54890	LHCA1	-2.07275	0.0270822	-1.43	-1.08
At2g41250	haloacid dehalogenase-like hydrolase family protein	-2.07706	0.0415072	-3.28	-1.29
At3g19860	DNA binding	-2.07771	0.0974393	-1.23	-1.02
At2g22990	SNG1 (SINAPOYLGLUCOSE 1); serine carboxypeptidase	-2.08117	0.0172534	2.2	3.07
At2g33830	dormancy/auxin associated family protein	-2.08117	0.12035	2.13	-1.41
At2g05070	LHCB2.2 (Photosystem II light harvesting complex gene 2.2); chlorophyll binding	-2.0816	0.123885	-1.06	-1.11
At2g32880	meprin and TRAF homology domain-containing protein / MATH domain-containing protein	-2.08442	0.0372645	-4	-1.43
At3g16630	ATKINESIN-13A/KINESIN-13A; microtubule motor	-2.08507	0.249043	-1.01	-1.23
At4g11960	similar to unknown protein [Arabidopsis thaliana] (TAIR:AT4G22890.2); similar to Os03g0857400 [Oryza sativa (japonica cultivar-group)] (GB:NP_001051955.1); similar to Os08g0526300 [Oryza sativa (japonica cultivar-group)] (GB:NP_001062297.1); similar to hypothetical protein OSJNBa0003M24.13 [Oryza sativa (japonica cultivar-group)] (GB:AAQ56398.1); contains domain no description (G3D.2.20.25.10); c…	-2.08572	0.216445	1.47	-1.02
At3g47250	similar to unknown protein [Arabidopsis thaliana] (TAIR:AT3G47200.2); similar to hypothetical protein LOC_Os12g29620 [Oryza sativa (japonica cultivar-group)] (GB:ABA98257.1); similar to Os11g0543300 [Oryza sativa (japonica cultivar-group)] (GB:NP_001068043.1); similar to Os04g0505400 [Oryza sativa (japonica cultivar-group)] (GB:NP_001053253.1); contains InterPro domain Protein of unknown function…	-2.0879	0.179676	-1.01	-1.17
At2g36320	zinc finger (AN1-like) family protein	-2.09446	0.0395273	-2.13	1.17
At5g57270	similar to unknown protein [Arabidopsis thaliana] (TAIR:AT4G25870.1); similar to Protein of unknown function DUF266, plant [Medicago truncatula] (GB:ABD28621.1); contains InterPro domain Protein of unknown function DUF266, plant; (InterPro:IPR004949)	-2.0949	0.00318198
At2g38400	AGT3 (ALANINE:GLYOXYLATE AMINOTRANSFERASE 3); alanine-glyoxylate transaminase	-2.09776	0.0934795	1.69	1.14
At4g30993	similar to unknown protein [Oryza sativa (japonica cultivar-group)] (GB:BAD72545.1); contains domain no description (G3D.3.60.21.10)	-2.09886	0.188161	-1.12	-1.23
At1g07110	F2KP (FRUCTOSE-2,6-BISPHOSPHATASE); fructose-2,6-bisphosphate 2-phosphatase	-2.10018	0.0778525	-2.12	-1.38
At1g30270	CIPK23 (CBL-INTERACTING PROTEIN KINASE 23); kinase	-2.1015	0.224648	-1.22	1.71
At3g19170	ATPREP1/ATZNMP (PRESEQUENCE PROTEASE 1); metalloendopeptidase	-2.10482	0.00735391	-1.49	-1.3
At1g62390	octicosapeptide/Phox/Bem1p (PB1) domain-containing protein / tetratricopeptide repeat (TPR)-containing protein	-2.10881	0.127562	-1.17	1.03
At5g47040	Lon protease homolog 1, mitochondrial (LON)	-2.1106	0.0977222	-1.69	-1.41
At2g35050	protein kinase family protein	-2.11238	0.225143	1.05	1.16
At5g10400	histone H3	-2.11282	0.0152735	-2.94	-2.56
At3g14640	CYP72A10 (cytochrome P450, family 72, subfamily A, polypeptide 10); oxygen binding	-2.11416	0.0533159	-1.39	8.07
At4g15530	PPDK (PYRUVATE ORTHOPHOSPHATE DIKINASE)	-2.11954	0.108046	2.23	1.14
At1g73870	zinc finger (B-box type) family protein	-2.12022	0.104723	-1.85	-1.08
At1g65970	CYP98A8 (cytochrome P450, family 98, subfamily A, polypeptide 8); oxygen binding	-2.12157	0.18703	-1.39	8.07
At3g49060	protein kinase family protein / U-box domain-containing protein	-2.12495	0.0569928	-1.51	-1.04
At4g38470	protein kinase family protein	-2.1263	0.00311127	1.05	1.16
At4g09730	DEAD/DEAH box helicase, putative	-2.12902	0.14425	-1.75	1.1
At5g01750	Identical to Protein At5g01750 [Arabidopsis Thaliana] (GB:Q9LZX1;GB:Q8LEK9); similar to unknown protein [Arabidopsis thaliana] (TAIR:AT3G11740.1); similar to Protein of unknown function DUF567 [Medicago truncatula] (GB:ABE88873.1); contains InterPro domain Protein of unknown function DUF567; (InterPro:IPR007612)	-2.12947	0.0743876	-1.14	-1.28
At1g30690	transporter	-2.13061	0.102601	1.05	1.02
At5g54280	LHCB3 (LIGHT-HARVESTING CHLOROPHYLL BINDING PROTEIN 3)	-2.13424	0.157614	-1.25	-1.39
At1g15290	binding	-2.13675	0.0523259	-1.25	1.12
At2g38800	calmodulin-binding protein-related	-2.13767	0.157826	1.01	-1.25
At1g09310	similar to unknown protein [Arabidopsis thaliana] (TAIR:AT1G56580.1); similar to Os12g0563600 [Oryza sativa (japonica cultivar-group)] (GB:NP_001067038.1); similar to hypothetical protein [Oryza sativa (japonica cultivar-group)] (GB:BAC10818.1); similar to Os11g0683600 [Oryza sativa (japonica cultivar-group)] (GB:NP_001068462.1); contains InterPro domain Protein of unknown function DUF538; (Inter…	-2.1427	0.254841	1.54	-1.12
At1g68920	basic helix-loop-helix (bHLH) family protein	-2.14293	0.175433	-1.28	-1.75
At1g65260	PTAC4 (PLASTID TRANSCRIPTIONALLY ACTIVE4)	-2.14523	0.0120915	-1.58	-1.31
At1g69160	similar to unknown protein [Arabidopsis thaliana] (TAIR:AT3G13980.1)	-2.14615	0.0819537	-2.7	-1.47
At1g69160	similar to unknown protein [Arabidopsis thaliana] (TAIR:AT3G13980.1)	-2.14615	0.0819537	-2.7	-1.47
At2g24280	serine carboxypeptidase S28 family protein	-2.148	0.0888833	-1.07	1.94
At1g60940	SNRK2-10/SNRK2.10/SRK2B (SNF1-RELATED PROTEIN KINASE 2.10, SUCROSE NONFERMENTING 1-RELATED PROTEIN KINASE 2-10); kinase	-2.14938	0.0784181	1.06	1.17
At1g79270	ECT8 (evolutionarily conserved C-terminal region 8)	-2.14938	0.21885	1.06	1.17
At3g04260	PTAC3 (PLASTID TRANSCRIPTIONALLY ACTIVE3); DNA binding	-2.15123	0.155493	-1.56	-1.43
At2g42750	DNAJ heat shock N-terminal domain-containing protein	-2.15517	0.0820244	1.17	1.06
At5g52300	RD29B (RESPONSIVE TO DESSICATION 29B)); transcription factor	-2.16	0.2107	247.03	-1.35
At2g39190	ATATH8 (ABC2 homolog 8)	-2.16427	0.0207182	1.03	1.24
At3g50820	PSBO-2/PSBO2 (PHOTOSYSTEM II SUBUNIT O-2); oxygen evolving	-2.1645	0.00339411	-1.72	-1.01
At5g35790	G6PD1 (GLUCOSE-6-PHOSPHATE DEHYDROGENASE 1); glucose-6-phosphate 1-dehydrogenase	-2.16544	0.230234	-2.44	-1.23
At1g29400	AML5 (ARABIDOPSIS MEI2-LIKE PROTEIN 5); RNA binding	-2.17155	0.0958837	1.97	1.31
At2g25450	2-oxoglutarate-dependent dioxygenase, putative	-2.17226	0.115329	1.38	1.03
At1g09340	catalytic/ coenzyme binding	-2.18866	0.054023	-1.96	-1.33
At2g43010	PIF4 (PHYTOCHROME INTERACTING FACTOR 4); DNA binding / transcription factor	-2.19635	0.0743876	-1.26	1.15
At1g68020	ATTPS6 (Arabidopsis thaliana trehalose phosphatase/synthase 6); transferase, transferring glycosyl groups / trehalose-phosphatase	-2.1978	0.21892	1.04	1
At2g43680	IQD14; calmodulin binding	-2.1978	0.0110309	-1.22	-1.47
At5g25980	TGG2 (GLUCOSIDE GLUCOHYDROLASE 2); hydrolase, hydrolyzing O-glycosyl compounds	-2.20994	0.158958	1.23	1
At4g28260	similar to expressed protein [Oryza sativa (japonica cultivar-group)] (GB:ABB47837.2)	-2.21459	0.228042	-2.38	-1.33
At3g53920	SIGC (RNA polymerase sigma subunit C); DNA binding / DNA-directed RNA polymerase/ transcription factor	-2.21754	0.172746	-1.61	-1.3
At1g20020	ATLFNR2 (LEAF FNR 2)	-2.21828	0.148775	-1.43	-1.03
At2g13360	AGT (ALANINE:GLYOXYLATE AMINOTRANSFERASE)	-2.22025	0.0110309	-1.48	-1.15
At5g24120	SIGE (RNA polymerase sigma subunit E); DNA binding / DNA-directed RNA polymerase/ sigma factor/ transcription factor	-2.2242	0.171968	-1.22	-1.02
At5g53460	GLT1 (NADH-dependent glutamate synthase 1 gene)	-2.22717	0.166029	1.38	1.16
At5g10180	AST68 (Sulfate transporter 2.1)	-2.22816	0.0469519	1	1.52
At3g01500	CA1 (CARBONIC ANHYDRASE 1); carbonate dehydratase/ zinc ion binding	-2.23589	0.045467	-1.64	-1.07
At4g23890	similar to Os07g0196200 [Oryza sativa (japonica cultivar-group)] (GB:NP_001059119.1); similar to conserved hypothetical protein [Medicago truncatula] (GB:ABD28447.1)	-2.23814	0.0695793	-2.13	-1.15
At1g20620	CAT3 (CATALASE 3); catalase	-2.2414	0.0955301	-1.28	1.19
At3g14440	NCED3 (NINE-CIS-EPOXYCAROTENOID DIOXYGENASE3)	-2.24517	0.00296985	10.66	1.09
At1g31580	ECS1	-2.24719	0.0574171	-1.45	-1.05
At1g13080	CYP71B2 (CYTOCHROME P450 71B2); oxygen binding	-2.25098	0.0972272	-1.26	-1.09
At4g08290	nodulin MtN21 family protein	-2.25938	0.101116	2.04	-1.41
At1g17440	transcription initiation factor IID (TFIID) subunit A family protein	-2.26501	0.0565685	1.12	-1.11
At1g08520	CHLD/PDE166 (PIGMENT DEFECTIVE 166); ATP binding / magnesium chelatase/ nucleoside-triphosphatase/ nucleotide binding	-2.27635	0.149765	-2.08	-1.31
At1g67700	similar to At1g67700/F12A21_30 [Medicago truncatula] (GB:ABE84614.1); contains domain OLIGOPEPTIDASE (PTHR11804:SF2); contains domain PROTEASE M3 THIMET OLIGOPEPTIDASE-RELATED (PTHR11804)	-2.28232	0.111935	-1.92	-1.35
At1g06570	PDS1 (PHYTOENE DESATURATION 1)	-2.28938	0.183565	1.51	1.22
At1g13170	oxysterol-binding family protein	-2.29016	0.196646	1.42	1.02
At2g42880	ATMPK20 (Arabidopsis thaliana MAP kinase 20); MAP kinase	-2.29489	0.0340118	1.5	1.09
At5g01530	chlorophyll A-B binding protein CP29 (LHCB4)	-2.29621	0.125016	-1.54	-1.05
At5g19010	MPK16 (mitogen-activated protein kinase 16); MAP kinase	-2.29727	0.205344	-1.39	-1.33
At1g12090	ELP (EXTENSIN-LIKE PROTEIN); lipid binding	-2.29964	0.0101116	1.37	1.02
At3g14680	CYP72A14 (cytochrome P450, family 72, subfamily A, polypeptide 14); oxygen binding	-2.30362	0.0630739	-1.23	4.5
At1g15200	protein-protein interaction regulator family protein	-2.31884	0.0470226	-1.06	1.16
At1g64720	CP5	-2.31884	0.0811051	-1.63	1
At2g25080	ATGPX1 (GLUTATHIONE PEROXIDASE 1); glutathione peroxidase	-2.33263	0.199828	-1.42	-1.25
At3g53980	protease inhibitor/seed storage/lipid transfer protein (LTP) family protein	-2.34522	0.111299	20.52	1.29
At1g30380	PSAK (PHOTOSYSTEM I SUBUNIT K)	-2.34604	0.124804	-1.25	-1.28
At1g14380	IQD28; calmodulin binding	-2.3488	0.0908632	-1.42	-1.25
At3g47500	CDF3 (CYCLING DOF FACTOR 3); DNA binding / protein binding / transcription factor	-2.3488	0.120703	-1.41	-1.47
At1g79830	similar to CIP1 (COP1-INTERACTIVE PROTEIN 1) [Arabidopsis thaliana] (TAIR:AT5G41790.1); similar to Os05g0559900 [Oryza sativa (japonica cultivar-group)] (GB:NP_001056303.1); similar to Tropomyosin; tRNA-binding arm; t-snare [Medicago truncatula] (GB:ABD32289.1); contains InterPro domain tRNA-binding arm; (InterPro:IPR010978); contains InterPro domain t-snare; (InterPro:IPR010989)	-2.36267	0.0348604	1.16	1.07
At1g59218	ATP binding / protein binding	-2.36323	0.0533866	-1.61	-1.01
At4g08870	arginase, putative	-2.36435	0.078701	1.5	1.66
At4g37930	SHM1 (SERINE HYDROXYMETHYLTRANSFERASE 1); glycine hydroxymethyltransferase	-2.36798	0.0868327	-1.67	1.01
At1g04280	similar to unknown protein [Arabidopsis thaliana] (TAIR:AT1G06750.1); similar to conserved hypothetical protein [Medicago truncatula] (GB:ABE83056.1); contains domain no description (G3D.3.40.50.300); contains domain P-loop containing nucleoside triphosphate hydrolases (SSF52540)	-2.36939	0.118158
At4g17090	CT-BMY (BETA-AMYLASE 8); beta-amylase	-2.37445	0.31445	-1.67	1.01
At2g03340	WRKY3 (WRKY DNA-binding protein 3); transcription factor	-2.3784	0.217577	-1.78	-1.04
At5g57655	xylose isomerase family protein	-2.40096	0.0268701	-1.45	-1.69
At5g19140	auxin/aluminum-responsive protein, putative	-2.40471	0.0267993	-2.04	-1.47
At1g06950	ATTIC110/TIC110 (TRANSLOCON AT THE INNER ENVELOPE MEMBRANE OF CHLOROPLASTS 110)	-2.40732	0.119077	-1.67	-1.02
At5g36910	THI2.2 (THIONIN 2.2); toxin receptor binding	-2.41721	0.0496389	-25	-1.64
At2g27350	OTU-like cysteine protease family protein	-2.42454	0.187454	-1.03	1.1
At4g21960	PRXR1 (peroxidase 42); peroxidase	-2.42689	0.112501	1.66	1.06
At5g50920	CLPC (HEAT SHOCK PROTEIN 93-V); ATP binding / ATPase	-2.43427	0.205627	1.05	-1.16
At4g34030	MCCB (3-METHYLCROTONYL-COA CARBOXYLASE); biotin carboxylase	-2.45429	0.0702157	1.05	-1.19
At2g26650	AKT1 (ARABIDOPSIS K TRANSPORTER 1); cyclic nucleotide binding / inward rectifier potassium channel	-2.46518	0.143189	1.82	18.27
At4g17520	nuclear RNA-binding protein, putative	-2.4731	0.0345775	-1.58	1.15
At4g02260	RSH1 (RELA-SPOT HOMOLOG); catalytic	-2.47494	0.0620133	-1.14	-1.22
At1g13930	similar to nodulin-related [Arabidopsis thaliana] (TAIR:AT2G03440.1); similar to drought-induced protein SDi-6 - common sunflower (fragment) (GB:S71562)	-2.48231	0.0352846	1.98	-1.53
At3g18080	glycosyl hydrolase family 1 protein	-2.48355	0.129613	-1.59	1.02
At2g46030	UBC6 (UBIQUITIN-CONJUGATING ENZYME 6); ubiquitin-protein ligase	-2.48509	0.0046669	-1.75	-1.2
At5g12150	pleckstrin homology (PH) domain-containing protein / RhoGAP domain-containing protein	-2.48849	0.155776	-1.28	-1.23
At4g27410	RD26 (RESPONSIVE TO DESSICATION 26); transcription factor	-2.49657	0.0323148	46.93	6.85
At5g06760	late embryogenesis abundant group 1 domain-containing protein / LEA group 1 domain-containing protein	-2.5047	0.00601041	254.6	1.74
At3g04910	WNK1 (WITH NO LYSINE (K) 1); kinase	-2.51351	0.144603	-1.34	-1.22
At3g49490	similar to hypothetical protein MtrDRAFT_AC119415g11v1 [Medicago truncatula] (GB:ABE85164.1)	-2.51762	0.0900854	1.12	-1.15
At2g19110	HMA4 (Heavy metal ATPase 4); cadmium-transporting ATPase	-2.52366	0.190282	1.46	2.49
At5g35690	similar to zinc ion binding [Arabidopsis thaliana] (TAIR:AT1G55915.1); similar to Os08g0500800 [Oryza sativa (japonica cultivar-group)] (GB:NP_001062160.1); similar to hypothetical protein FG01697.1 [Gibberella zeae PH-1] (GB:XP_381873.1); contains InterPro domain WLM; (InterPro:IPR013536); contains InterPro domain PUG; (InterPro:IPR006567)	-2.52621	0.0359917
At5g47500	pectinesterase family protein	-2.52876	0.0576292	-5.55	-1.15
At3g16940	calmodulin-binding protein	-2.53036	0.000424264	1.29	1.01
At4g27710	CYP709B3 (cytochrome P450, family 709, subfamily B, polypeptide 3); oxygen binding	-2.54259	0.136047	-1.37	-1.16
At3g54050	fructose-1,6-bisphosphatase, putative / D-fructose-1,6-bisphosphate 1-phosphohydrolase, putative / FBPase, putative	-2.54388	0.0892369	-1.92	-1.07
At5g13770	pentatricopeptide (PPR) repeat-containing protein	-2.54712	0.241123	-2.12	-1.37
At3g01690	similar to unknown protein [Arabidopsis thaliana] (TAIR:AT5G14390.1); similar to Esterase/lipase/thioesterase [Medicago truncatula] (GB:ABD32255.1); contains InterPro domain Esterase/lipase/thioesterase; (InterPro:IPR000379); contains InterPro domain Alpha/beta hydrolase fold-1; (InterPro:IPR000073)	-2.5481	0.118582	-1.85	-1.2
At2g37130	peroxidase 21 (PER21) (P21) (PRXR5)	-2.55037	0.0558614	-3.57	1
At4g22490	protease inhibitor/seed storage/lipid transfer protein (LTP) family protein	-2.5618	0.0976514	-7.69	-1.06
At4g37330	CYP81D4 (cytochrome P450, family 81, subfamily D, polypeptide 4); oxygen binding	-2.56937	0.0756604	-1.56	-1.35
At3g19290	ABF4 (ABRE BINDING FACTOR 4); DNA binding / transcription factor/ transcriptional activator	-2.57102	0.0973686	1.58	-1.06
At1g64860	SIGA (SIGMA FACTOR A); DNA binding / DNA-directed RNA polymerase/ transcription factor	-2.57832	0.187454	-1.54	-1.04
At5g42310	pentatricopeptide (PPR) repeat-containing protein	-2.58065	0.191202	-1.96	-1.69
At5g66400	RAB18 (RESPONSIVE TO ABA 18)	-2.59032	0.042	48.81	-1.26
At5g67030	ABA1 (ABA DEFICIENT 1); zeaxanthin epoxidase	-2.59067	0.02	-1.11	-1.12
At1g42550	PMI1 (PLASTID MOVEMENT IMPAIRED1)	-2.60994	0.117875	1	1.39
At3g61890	ATHB12 (ARABIDOPSIS THALIANA HOMEOBOX PROTEIN 12); transcription factor	-2.61031	0.1908	5.53	-1.2
At4g17340	DELTA-TIP2/TIP2;2 (tonoplast intrinsic protein 2;2); water channel	-2.62123	0.0039598	-2.08	-1.03
At4g16150	calmodulin-binding protein	-2.6264	0.154927
At3g50970	LTI30/XERO2 (LOW TEMPERATURE-INDUCED 30)	-2.6295	0.274782	79.59	3.23
At2g23840	HNH endonuclease domain-containing protein	-2.6347	0.0126572	-1.16	1.04
At3g45300	IVD (ISOVALERYL-COA-DEHYDROGENASE)	-2.64061	0.0438406	1.88	1.33
At2g32150	haloacid dehalogenase-like hydrolase family protein	-2.64445	0.109672	-1.16	1.04
At3g59930	Encodes a defensin-like (DEFL) family protein.	-2.64655	0.0553665	2.88	1.49
At2g44380	DC1 domain-containing protein	-2.65675	0.141421	1.23	-1.27
At2g34430	LHB1B1 (Photosystem II light harvesting complex gene 1.4); chlorophyll binding	-2.67415	0.126501	-1.05	-1.05
At1g59124	disease resistance protein (CC-NBS-LRR class), putative / PRM1 homolog, putative	-2.67594	0.0644881	-1.49	-1.08
At2g41430	ERD15 (EARLY RESPONSIVE TO DEHYDRATION 15)	-2.6811	0.1718	1.23	1.11
At1g58290	HEMA1; glutamyl-tRNA reductase	-2.68204	0.144886	-2.17	1.45
At1g24764	ATMAP70-2 (microtubule-associated proteins 70-2); microtubule binding	-2.68781	0.0596091	1.48	1.11
At1g32060	PRK (PHOSPHORIBULOKINASE); ATP binding / phosphoribulokinase/ protein binding	-2.69614	0.0729734	-1.37	-1.15
At1g72770	HAB1 (HOMOLOGY TO ABI1); protein phosphatase type 2C	-2.69833	0.11837	2.74	1.09
At3g15840	similar to Os03g0586500 [Oryza sativa (japonica cultivar-group)] (GB:NP_001050569.1); similar to expressed protein [Oryza sativa (japonica cultivar-group)] (GB:ABF97352.1)	-2.69978	0.162352	-1.56	-1.54
At5g64940	ATATH13 (ABC2 homolog 13)	-2.70051	0.018	-1.28	-1.136
At3g13040	myb family transcription factor	-2.74386	0.00176777	1	-1.15
At3g18890	catalytic/ coenzyme binding	-2.74839	0.101894	-3.57	-1.3
At3g62550	universal stress protein (USP) family protein	-2.75368	0.0822365	1.28	-1.39
At1g71030	ATMYBL2 (Arabidopsis myb-like 2); DNA binding / transcription factor	-2.75672	0.103733	-4.76	-1.49
At5g63800	BGAL6 (beta-galactosidase 6); beta-galactosidase	-2.75938	0.0612354	1.14	0.67
At2g12905	similar to ORF54b [Pinus thunber (GB:NP_042462.1)	-2.81849	0.404748
At3g10420	sporulation protein-related	-2.82087	0.0373352	-1.69	-1.43
At5g56360	calmodulin-binding protein	-2.84091	0.0984293	1.31	-1.33
At1g77330	1-aminocyclopropane-1-carboxylate oxidase, putative / ACC oxidase, putative	-2.86985	0.0627204	-3.86	-1.72
At5g65020	ANNAT2 (ANNEXIN ARABIDOPSIS 2); calcium ion binding / calcium-dependent phospholipid binding	-2.87604	0.2318	1.29	1
At4g34000	ABF3/DPBF5 (ABRE BINDING FACTOR 3); DNA binding/ transcription factor/ transcriptional activator	-2.88066	0.1123	2.02	-1.02
At3g12480	transcription factor, putative	-2.88392	0.126643	1.14	1.24
At5g51720	similar to zinc finger, CDGSH-type domain 2 [Homo sapiens] (GB:NP_001008389.1); similar to Os07g0467200 [Oryza sativa (japonica cultivar-group)] (GB:NP_001059590.1); similar to hypothetical protein [Homo sapiens] (GB:CAD97935.1); contains InterPro domain Zinc finger, CDGSH-type; (InterPro:IPR006622)	-2.88892	0.00700036	-12.5	1.17
At1g19700	BEL10 (BEL1-LIKE HOMEODOMAIN 10); DNA binding / transcription factor	-2.88976	0.199616	-1.75	-1.51
At1g73480	hydrolase, alpha/beta fold family protein	-2.88976	0.0449013	4.29	1.93
At5g64040	PSAN (photosystem I reaction center subunit PSI-N); calmodulin binding	-2.90867	0.007	-1.96	-1.08
At1g16720	oxidoreductase/ transcriptional repressor	-2.91758	0.0386787	-2.5	-1.35
At1g13960	WRKY4 (WRKY DNA-binding protein 4); transcription factor	-2.93513	0.0217789	1.49	1.13
At1g72150	PATL1 (PATELLIN 1); transporter	-2.96604	0.0395273	-1.54	-1.23
At4g37280	MRG family protein	-2.97177	0.106632	-1.3	-1.22
At1g58602	ATP binding / protein binding	-3.01796	0.121552
At4g19840	ATPP2-A1 (Arabidopsis thaliana phloem protein 2-A1)	-3.02115	0.134916	1.37	-1.06
At5g05410	DREB2A (DRE-BINDING PROTEIN 2A); DNA binding / transcription factor/ transcriptional activator	-3.0605	0.108	1.54	5.9
At5g54770	THI1 (THIAZOLE REQUIRING)	-3.06748	0.0360624	1	-1.09
At1g76180	ERD14 (EARLY RESPONSE TO DEHYDRATION 14)	-3.09215	0.0968736	3.61	1
At5g65730	xyloglucan:xyloglucosyl transferase, putative / xyloglucan endotransglycosylase, putative / endo-xyloglucan transferase, putative	-3.19693	0.106632	-2.22	-1.01
At5g65310	ATHB5 (ARABIDOPSIS THALIANA HOMEOBOX PROTEIN 5); transcription factor	-3.22581	0.08723	-1.07	-1.04
At4g25580	stress-responsive protein-related	-3.2949	0.0922	1.36	-1.35
At1g17220	translation initiation factor IF-2, chloroplast, putative	-3.32281	0.118582	-2.04	-1.54
At5g11580	UVB-resistance protein-related / regulator of chromosome condensation (RCC1) family protein	-3.51	0.151604	-1.08	1.09
At5g64170	dentin sialophosphoprotein-related	-3.61402	0.12703	-1.06	-1.33
At1g26830	ATCUL3/ATCUL3A/CUL3/CUL3A (Cullin 3A); protein binding / ubiquitin-protein ligase	-3.641	0.156483	-1.176	-1.06
At2g16860	GCIP-interacting family protein	-3.73692	0.0803273	-1.25	-1.03
At3g23430	PHO1 (PHOSPHATE 1)	-3.8835	0.212556	1.91	1.78
At1g67870	glycine-rich protein	-3.9185	0.026163	-1.05	1.49
At5g15580	LNG1 (LONGIFOLIA1)	-4.15196	0.00586899	-2.63	-1.72
At3g48500	PDE312/PTAC10 (PIGMENT DEFECTIVE 312); RNA binding	-4.24538	0.154503	-1.16	-1.09
At5g38540	jacalin lectin family protein	-4.24719	0.0572049	1.35	1.09
At4g27120	similar to DEAD box RNA helicase, putative [Arabidopsis thaliana] (TAIR:AT1G20920.1); similar to putative protein [Medicago truncatula] (GB:ABE91154.1); contains InterPro domain Winged helix repressor DNA-binding; (InterPro:IPR011991)	-4.24989	0.19403	-1.41	-1.64
At4g15390	transferase family protein	-4.46329	0.0528209	-1.61	7.43
At2g46680	ATHB7 (ARABIDOPSIS THALIANA HOMEOBOX PROTEIN 7); transcription factor	-4.8726	0.1555	15.28	1.05
At3g18390	EMB1865 (EMBRYO DEFECTIVE 1865)	-5.66412	0.169211	-2.27	-1.26
At5g47450	AtTIP2;3 (Arabidopsis thaliana tonoplast intrinsic protein 2;3); water channel	-6.46831	0.100975	-1.59	-1.04
At1g76890	GT2 (GT2); transcription factor	-6.89893	0.0255266	-2.32	1.04
At1g32450	proton-dependent oligopeptide transport (POT) family protein	-13.7646	0.0376888	4.56	1.47
At2g04380	unknown protein	-17.452	0.0149907
* F.C., fold change; S.D., standard deviation; values represent the mean ratios of indicated genes expression levels in two replicates of AtIPT8-OE versus Col. The minus value indicates down-regulation in AtIPT8-OE. The data marked by red color were downloaded from public microarray data (http://bar.utoronto.ca/welcome.htm).
